# Supplementary material for: Environmentally Friendly Nanoporous Polymeric Gels for Sustainable Wastewater Treatment
Source: Gels. 2024 Nov 22;10(12):756. doi: 10.3390/gels10120756 (PMC11675114; doi:10.3390/gels10120756)
Supplement: Supplementary file 1 [file gels-10-00756-s001.zip]

Archive with 1 entries (1 files):
- gels-3308037-supplementary.pdf
